# Supplementary material for: Genome-Wide Identification of NF-YA Transcription Factors in Strawberry and Their Responses to Salt Stress
Source: Plants (Basel). 2026 May 12;15(10):1475. doi: 10.3390/plants15101475 (PMC13211191; doi:10.3390/plants15101475)
Supplement: Supplementary file 1 [file plants-15-01475-s001.zip]

Archive with 7 entries (7 files):
- Table S1 Collinear NF-YA gene pairs in between Fragaria × ananassa and Arabidopsis thaliana.xlsx
- Table S2 Collinear NF-YA gene pairs in between Fragaria × ananassa and Fragaria vesca.xlsx
- Table S3 Collinear NF-YA gene pairs in between Fragaria × ananassa and Malus domestica.xlsx
- Table S4  Analysis of cis-acting elements in FaNF-YA promoters.xlsx
- Table S5 qRT-PCR data of FaNF-YA tissue-specific expression pattern.xlsx
- Table S6 qRT-PCR data of FaNF-YA expression pattern umder salt treatment.xlsx
- Table S7 Primer sequences for the quantification of FaNF-YAs.xlsx
