# Supplementary material for: Genome-Wide Identification of NF-YA Transcription Factors in Strawberry and Their Responses to Salt Stress
Source: Plants (Basel). 2026 May 12;15(10):1475. doi: 10.3390/plants15101475 (PMC13211191; doi:10.3390/plants15101475)
Supplement: Supplementary file 1 [file plants-15-01475-s001.zip › Table S1 Collinear NF-YA gene pairs in between Fragaria × ananassa and Arabidopsis thaliana.xlsx]

## Sheet: Sheet1
Table S1 Collinear NF-YA gene pairs in between Fragaria × ananassa and Arabidopsis thaliana
Fragaria × ananassa IDs		Arabidopsis thaliana IDs
FaNF-YA1	Collinearity to	AT1G72830.2
FaNF-YA1	Collinearity to	AT3G14020.1
FaNF-YA2	Collinearity to	AT1G72830.2
FaNF-YA3	Collinearity to	AT1G72830.2
FaNF-YA3	Collinearity to	AT1G72830.2
FaNF-YA4	Collinearity to	AT1G72830.2
FaNF-YA5	Collinearity to	AT1G72830.2
FaNF-YA7	Collinearity to	AT1G30500.2
FaNF-YA7	Collinearity to	AT2G34720.1
FaNF-YA6	Collinearity to	AT5G12840.1
FaNF-YA8	Collinearity to	AT1G30500.2
FaNF-YA8	Collinearity to	AT2G34720.1
FaNF-YA9	Collinearity to	AT3G20910.1
FaNF-YA9	Collinearity to	AT5G12840.1
FaNF-YA10	Collinearity to	AT1G30500.2
FaNF-YA10	Collinearity to	AT2G34720.1
FaNF-YA11	Collinearity to	AT3G20910.1
FaNF-YA11	Collinearity to	AT5G12840.1
FaNF-YA13	Collinearity to	AT1G30500.2
FaNF-YA13	Collinearity to	AT2G34720.1
FaNF-YA12	Collinearity to	AT3G20910.1
FaNF-YA12	Collinearity to	AT5G12840.1
FaNF-YA14	Collinearity to	AT1G72830.2
FaNF-YA14	Collinearity to	AT1G17590.1
FaNF-YA14	Collinearity to	AT3G14020.1
FaNF-YA15	Collinearity to	AT5G06510.1
FaNF-YA16	Collinearity to	AT1G72830.2
FaNF-YA16	Collinearity to	AT1G17590.1
FaNF-YA16	Collinearity to	AT3G14020.1
FaNF-YA17	Collinearity to	AT5G06510.1
FaNF-YA18	Collinearity to	AT1G72830.2
FaNF-YA18	Collinearity to	AT1G17590.1
FaNF-YA18	Collinearity to	AT3G14020.1
FaNF-YA20	Collinearity to	AT5G06510.1
FaNF-YA19	Collinearity to	AT5G06510.1
FaNF-YA22	Collinearity to	AT1G72830.2
FaNF-YA22	Collinearity to	AT1G54160.1
FaNF-YA22	Collinearity to	AT1G17590.1
FaNF-YA22	Collinearity to	AT3G14020.1
FaNF-YA21	Collinearity to	AT5G06510.1
