# Supplementary material for: Genome-Wide Identification of NF-YA Transcription Factors in Strawberry and Their Responses to Salt Stress
Source: Plants (Basel). 2026 May 12;15(10):1475. doi: 10.3390/plants15101475 (PMC13211191; doi:10.3390/plants15101475)
Supplement: Supplementary file 1 [file plants-15-01475-s001.zip › Table S3 Collinear NF-YA gene pairs in between Fragaria × ananassa and Malus domestica.xlsx]

## Sheet: Sheet1
Table S3 Collinear NF-YA gene pairs in between Fragaria × ananassa and Malus domestica
Fragaria × ananassa IDs		Malus domestica IDs
FaNF-YA1	Collinearity to	MD02G1086200.v1.1.491
FaNF-YA1	Collinearity to	MD09G1186200.v1.1.491
FaNF-YA1	Collinearity to	MD15G1213400.v1.1.491
FaNF-YA3	Collinearity to	MD02G1086200.v1.1.491
FaNF-YA2	Collinearity to	MD02G1086200.v1.1.491
FaNF-YA2	Collinearity to	MD09G1186200.v1.1.491
FaNF-YA3	Collinearity to	MD09G1186200.v1.1.491
FaNF-YA3	Collinearity to	MD15G1213400.v1.1.491
FaNF-YA2	Collinearity to	MD15G1213400.v1.1.491
FaNF-YA4	Collinearity to	MD02G1086200.v1.1.491
FaNF-YA4	Collinearity to	MD09G1186200.v1.1.491
FaNF-YA4	Collinearity to	MD15G1213400.v1.1.491
FaNF-YA5	Collinearity to	MD02G1086200.v1.1.491
FaNF-YA5	Collinearity to	MD09G1186200.v1.1.491
FaNF-YA5	Collinearity to	MD15G1213400.v1.1.491
FaNF-YA7	Collinearity to	MD05G1273300.v1.1.491
FaNF-YA7	Collinearity to	MD10G1253300.v1.1.491
FaNF-YA9	Collinearity to	MD03G1174600.v1.1.491
FaNF-YA8	Collinearity to	MD05G1273300.v1.1.491
FaNF-YA8	Collinearity to	MD10G1253300.v1.1.491
FaNF-YA9	Collinearity to	MD11G1192400.v1.1.491
FaNF-YA11	Collinearity to	MD03G1174600.v1.1.491
FaNF-YA10	Collinearity to	MD05G1273300.v1.1.491
FaNF-YA10	Collinearity to	MD10G1253300.v1.1.491
FaNF-YA11	Collinearity to	MD11G1192400.v1.1.491
FaNF-YA12	Collinearity to	MD03G1174600.v1.1.491
FaNF-YA13	Collinearity to	MD05G1273300.v1.1.491
FaNF-YA13	Collinearity to	MD10G1253300.v1.1.491
FaNF-YA12	Collinearity to	MD11G1192400.v1.1.491
FaNF-YA14	Collinearity to	MD02G1086200.v1.1.491
FaNF-YA14	Collinearity to	MD09G1186200.v1.1.491
FaNF-YA15	Collinearity to	MD12G1042100.v1.1.491
FaNF-YA15	Collinearity to	MD14G1041300.v1.1.491
FaNF-YA14	Collinearity to	MD15G1213400.v1.1.491
FaNF-YA16	Collinearity to	MD02G1086200.v1.1.491
FaNF-YA16	Collinearity to	MD09G1186200.v1.1.491
FaNF-YA17	Collinearity to	MD12G1042100.v1.1.491
FaNF-YA17	Collinearity to	MD14G1041300.v1.1.491
FaNF-YA16	Collinearity to	MD15G1213400.v1.1.491
FaNF-YA18	Collinearity to	MD02G1086200.v1.1.491
FaNF-YA18	Collinearity to	MD09G1186200.v1.1.491
FaNF-YA19	Collinearity to	MD12G1042100.v1.1.491
FaNF-YA20	Collinearity to	MD12G1042100.v1.1.491
FaNF-YA19	Collinearity to	MD14G1041300.v1.1.491
FaNF-YA20	Collinearity to	MD14G1041300.v1.1.491
FaNF-YA18	Collinearity to	MD15G1213400.v1.1.491
FaNF-YA22	Collinearity to	MD02G1086200.v1.1.491
FaNF-YA22	Collinearity to	MD09G1186200.v1.1.491
FaNF-YA22	Collinearity to	MD15G1213400.v1.1.491
FaNF-YA23	Collinearity to	MD02G1309800.v1.1.491
FaNF-YA23	Collinearity to	MD03G1174600.v1.1.491
FaNF-YA23	Collinearity to	MD07G1011300.v1.1.491
FaNF-YA24	Collinearity to	MD02G1309800.v1.1.491
FaNF-YA24	Collinearity to	MD03G1174600.v1.1.491
FaNF-YA24	Collinearity to	MD07G1011300.v1.1.491
FaNF-YA25	Collinearity to	MD02G1309800.v1.1.491
FaNF-YA25	Collinearity to	MD07G1011300.v1.1.491
FaNF-YA26	Collinearity to	MD02G1309800.v1.1.491
FaNF-YA26	Collinearity to	MD03G1174600.v1.1.491
FaNF-YA26	Collinearity to	MD07G1011300.v1.1.491
