# Supplementary material for: Genome-Wide Identification of NF-YA Transcription Factors in Strawberry and Their Responses to Salt Stress
Source: Plants (Basel). 2026 May 12;15(10):1475. doi: 10.3390/plants15101475 (PMC13211191; doi:10.3390/plants15101475)
Supplement: Supplementary file 1 [file plants-15-01475-s001.zip › Table S4 Analysis of cis-acting elements in FaNF-YA promoters.xlsx]

## Sheet: Sheet1
Table S4a Analysis of cis-acting elements in FaNF-YA promoters
Gene	Start	Width	Element
FaNF-YA1	925	5	abscisic acid responsiveness
FaNF-YA1	998	5	abscisic acid responsiveness
FaNF-YA1	924	6	light responsive element
FaNF-YA1	1599	5	MeJA-responsiveness
FaNF-YA1	743	6	anaerobic induction
FaNF-YA1	1608	6	anaerobic induction
FaNF-YA1	1815	6	anaerobic induction
FaNF-YA1	214	8	light responsive element
FaNF-YA1	508	8	light responsive element
FaNF-YA1	56	6	meristem expression
FaNF-YA1	1776	7	light responsive element
FaNF-YA1	1702	8.5	cell cycle regulation element
FaNF-YA1	401	9	light responsive element
FaNF-YA1	971	9	light responsive element
FaNF-YA1	736	9	salicylic acid responsiveness
FaNF-YA1	1533	9	salicylic acid responsiveness
FaNF-YA1	163	7	light responsive element
FaNF-YA1	1326	6	light responsive element
FaNF-YA1	1450	7	light responsive element
FaNF-YA1	1451	6	light responsive element
FaNF-YA1	1708	6	light responsive element
FaNF-YA1	945	6	low-temperature responsiveness
FaNF-YA1	399	9	light responsive element
FaNF-YA1	1784	7	endosperm expression
FaNF-YA1	652	6	light responsive element
FaNF-YA1	536	7	gibberellin-responsive element
FaNF-YA1	103	8	light responsive element
FaNF-YA1	406	6	wound-responsive element
FaNF-YA1	1553	6	wound-responsive element
FaNF-YA1	1794	6	wound-responsive element
FaNF-YA1	1572	5	stress responsive element
FaNF-YA1	713	7	auxin-responsive element
FaNF-YA1	1599	5	MeJA-responsiveness
FaNF-YA1	131	7	MYB binding site
FaNF-YA1	1356	7	MYB binding site
FaNF-YA1	997	6	light responsive element
FaNF-YA1	1141	6	light responsive element
FaNF-YA1	1612	6	light responsive element
FaNF-YA1	1704	6	MYB binding site
FaNF-YA2	341	6	MYB binding site
FaNF-YA2	1031	9	zein metabolism regulation
FaNF-YA2	1346	9	zein metabolism regulation
FaNF-YA2	302	7	MYB binding site
FaNF-YA2	1365	7	MYB binding site
FaNF-YA2	341	7	gibberellin-responsive element
FaNF-YA2	334	7	light responsive element
FaNF-YA2	1335	6	light responsive element
FaNF-YA2	1702	6	light responsive element
FaNF-YA2	1696	8.5	cell cycle regulation element
FaNF-YA2	85	6	light responsive element
FaNF-YA2	1252	6	light responsive element
FaNF-YA2	1606	6	light responsive element
FaNF-YA2	1107	6	light responsive element
FaNF-YA2	274	8	light responsive element
FaNF-YA2	227	6	meristem expression
FaNF-YA2	468	6	wound-responsive element
FaNF-YA2	523	6	wound-responsive element
FaNF-YA2	1346	6	wound-responsive element
FaNF-YA2	1547	6	wound-responsive element
FaNF-YA2	1793	6	wound-responsive element
FaNF-YA2	654	7	gibberellin-responsive element
FaNF-YA2	518	9	light responsive element
FaNF-YA2	1030	9	light responsive element
FaNF-YA2	1081	9	light responsive element
FaNF-YA2	1108	5	abscisic acid responsiveness
FaNF-YA2	1566	5	stress responsive element
FaNF-YA2	119	6	anaerobic induction
FaNF-YA2	861	6	anaerobic induction
FaNF-YA2	1602	6	anaerobic induction
FaNF-YA2	1814	6	anaerobic induction
FaNF-YA2	1310	6	light responsive element
FaNF-YA2	854	9	salicylic acid responsiveness
FaNF-YA2	1685	9	salicylic acid responsiveness
FaNF-YA2	516	9	light responsive element
FaNF-YA2	1698	6	MYB binding site
FaNF-YA2	770	6	light responsive element
FaNF-YA2	150	8	light responsive element
FaNF-YA2	1917	8	light responsive element
FaNF-YA2	831	7	auxin-responsive element
FaNF-YA3	1580	5	stress responsive element
FaNF-YA3	286	7	light responsive element
FaNF-YA3	1349	6	light responsive element
FaNF-YA3	1716	6	light responsive element
FaNF-YA3	1729	6	abscisic acid responsiveness
FaNF-YA3	226	8	light responsive element
FaNF-YA3	660	7	gibberellin-responsive element
FaNF-YA3	837	7	auxin-responsive element
FaNF-YA3	1710	8.5	cell cycle regulation element
FaNF-YA3	524	9	light responsive element
FaNF-YA3	1036	9	light responsive element
FaNF-YA3	1087	9	light responsive element
FaNF-YA3	1114	5	abscisic acid responsiveness
FaNF-YA3	1122	5	abscisic acid responsiveness
FaNF-YA3	1730	5	abscisic acid responsiveness
FaNF-YA3	867	6	anaerobic induction
FaNF-YA3	1616	6	anaerobic induction
FaNF-YA3	1814	6	anaerobic induction
FaNF-YA3	776	6	light responsive element
FaNF-YA3	1037	9	zein metabolism regulation
FaNF-YA3	1360	9	zein metabolism regulation
FaNF-YA3	1783	7	endosperm expression
FaNF-YA3	337	8	light responsive element
FaNF-YA3	1712	6	MYB binding site
FaNF-YA3	860	9	salicylic acid responsiveness
FaNF-YA3	1699	9	salicylic acid responsiveness
FaNF-YA3	1729	6	abscisic acid responsiveness
FaNF-YA3	522	9	light responsive element
FaNF-YA3	1775	7	light responsive element
FaNF-YA3	179	6	meristem expression
FaNF-YA3	254	7	MYB binding site
FaNF-YA3	1379	7	MYB binding site
FaNF-YA3	1113	6	light responsive element
FaNF-YA3	1121	6	light responsive element
FaNF-YA4	840	9	zein metabolism regulation
FaNF-YA4	221	6	light responsive element
FaNF-YA4	993	6	low-temperature responsiveness
FaNF-YA4	1772	8	auxin-responsive element
FaNF-YA4	1608	7	gibberellin-responsive element
FaNF-YA4	208	5	MeJA-responsiveness
FaNF-YA4	1772	5	MeJA-responsiveness
FaNF-YA4	1130	9	light responsive element
FaNF-YA4	162	6	wound-responsive element
FaNF-YA4	394	6	wound-responsive element
FaNF-YA4	217	6	anaerobic induction
FaNF-YA4	421	6	anaerobic induction
FaNF-YA4	730	6	anaerobic induction
FaNF-YA4	847	6	anaerobic induction
FaNF-YA4	884	6	anaerobic induction
FaNF-YA4	1947	6	anaerobic induction
FaNF-YA4	1609	6	MYB binding site
FaNF-YA4	311	6	MYB binding site
FaNF-YA4	181	5	stress responsive element
FaNF-YA4	142	9	salicylic acid responsiveness
FaNF-YA4	299	9	salicylic acid responsiveness
FaNF-YA4	57	7	light responsive element
FaNF-YA4	58	6	light responsive element
FaNF-YA4	315	6	light responsive element
FaNF-YA4	1643	6	light responsive element
FaNF-YA4	208	5	MeJA-responsiveness
FaNF-YA4	1772	5	MeJA-responsiveness
FaNF-YA4	1363	7	auxin-responsive element
FaNF-YA5	1371	7	MYB binding site
FaNF-YA5	844	6	light responsive element
FaNF-YA5	1339	6	light responsive element
FaNF-YA5	1725	6	light responsive element
FaNF-YA5	1794	7	endosperm expression
FaNF-YA5	476	7	gibberellin-responsive element
FaNF-YA5	826	7	gibberellin-responsive element
FaNF-YA5	927	5	abscisic acid responsiveness
FaNF-YA5	1129	6	abscisic acid responsiveness
FaNF-YA5	1130	5	abscisic acid responsiveness
FaNF-YA5	656	6	MYB binding site
FaNF-YA5	1721	6	MYB binding site
FaNF-YA5	1719	8.5	cell cycle regulation element
FaNF-YA5	340	9	light responsive element
FaNF-YA5	900	9	light responsive element
FaNF-YA5	592	6	light responsive element
FaNF-YA5	9	5	MeJA-responsiveness
FaNF-YA5	679	6	anaerobic induction
FaNF-YA5	1825	6	anaerobic induction
FaNF-YA5	9	5	MeJA-responsiveness
FaNF-YA5	663	5	stress responsive element
FaNF-YA5	1804	5	stress responsive element
FaNF-YA5	857	9	zein metabolism regulation
FaNF-YA5	672	9	salicylic acid responsiveness
FaNF-YA5	1553	9	salicylic acid responsiveness
FaNF-YA5	1925	8	light responsive element
FaNF-YA5	155	6	MYB binding site
FaNF-YA6	663	9	zein metabolism regulation
FaNF-YA6	411	6	MYB binding site
FaNF-YA6	1491	9	salicylic acid responsiveness
FaNF-YA6	1670	9	salicylic acid responsiveness
FaNF-YA6	99	6	MYB binding site
FaNF-YA6	636	6	MYB binding site
FaNF-YA6	667	5	abscisic acid responsiveness
FaNF-YA6	1988	7	gibberellin-responsive element
FaNF-YA6	1055	6	light responsive element
FaNF-YA6	1351	7	light responsive element
FaNF-YA6	665	5	MeJA-responsiveness
FaNF-YA6	1542	5	MeJA-responsiveness
FaNF-YA6	665	5	MeJA-responsiveness
FaNF-YA6	1542	5	MeJA-responsiveness
FaNF-YA6	1390	5	stress responsive element
FaNF-YA6	1497	5	stress responsive element
FaNF-YA6	1714	5	stress responsive element
FaNF-YA6	666	6	light responsive element
FaNF-YA6	112	6	anaerobic induction
FaNF-YA6	980	6	anaerobic induction
FaNF-YA6	411	6	MYB binding site
FaNF-YA7	1401	6	meristem expression
FaNF-YA7	138	13	light responsive element
FaNF-YA7	175	6	low-temperature responsiveness
FaNF-YA7	707	6	low-temperature responsiveness
FaNF-YA7	265	5	MeJA-responsiveness
FaNF-YA7	479	6	MYB binding site
FaNF-YA7	747	6	MYB binding site
FaNF-YA7	1721	6	MYB binding site
FaNF-YA7	1940	6	MYB binding site
FaNF-YA7	1366	7	MYB binding site
FaNF-YA7	736	6	anaerobic induction
FaNF-YA7	809	6	anaerobic induction
FaNF-YA7	929	6	anaerobic induction
FaNF-YA7	1006	6	anaerobic induction
FaNF-YA7	1279	6	anaerobic induction
FaNF-YA7	295	6	abscisic acid responsiveness
FaNF-YA7	330	7	light responsive element
FaNF-YA7	331	6	light responsive element
FaNF-YA7	1369	7	light responsive element
FaNF-YA7	249	6	auxin-responsive element
FaNF-YA7	225	6	wound-responsive element
FaNF-YA7	265	5	MeJA-responsiveness
FaNF-YA7	37	5	abscisic acid responsiveness
FaNF-YA7	295	5	abscisic acid responsiveness
FaNF-YA7	1991	5	abscisic acid responsiveness
FaNF-YA7	295	6	abscisic acid responsiveness
FaNF-YA7	479	7	gibberellin-responsive element
FaNF-YA7	746	7	gibberellin-responsive element
FaNF-YA7	1720	7	gibberellin-responsive element
FaNF-YA8	1016	6	MYB binding site
FaNF-YA8	1721	6	MYB binding site
FaNF-YA8	1940	6	MYB binding site
FaNF-YA8	937	6	low-temperature responsiveness
FaNF-YA8	68	9	salicylic acid responsiveness
FaNF-YA8	529	7	light responsive element
FaNF-YA8	849	7	light responsive element
FaNF-YA8	850	6	light responsive element
FaNF-YA8	215	6	anaerobic induction
FaNF-YA8	1257	6	anaerobic induction
FaNF-YA8	1367	6	anaerobic induction
FaNF-YA8	227	5	abscisic acid responsiveness
FaNF-YA8	1413	5	abscisic acid responsiveness
FaNF-YA8	1962	5	abscisic acid responsiveness
FaNF-YA8	1991	5	abscisic acid responsiveness
FaNF-YA8	1016	7	gibberellin-responsive element
FaNF-YA8	1720	7	gibberellin-responsive element
FaNF-YA8	1962	6	light responsive element
FaNF-YA8	1411	5	MeJA-responsiveness
FaNF-YA8	1632	5	MeJA-responsiveness
FaNF-YA8	629	6	MYB binding site
FaNF-YA8	1897	6	MYB binding site
FaNF-YA8	1609	7	gibberellin-responsive element
FaNF-YA8	1477	9	circadian control
FaNF-YA8	1411	5	MeJA-responsiveness
FaNF-YA8	1632	5	MeJA-responsiveness
FaNF-YA9	1648	6	MYB binding site
FaNF-YA9	734	5	stress responsive element
FaNF-YA9	799	5	stress responsive element
FaNF-YA9	381	7	light responsive element
FaNF-YA9	382	6	light responsive element
FaNF-YA9	1173	7	light responsive element
FaNF-YA9	1380	7	light responsive element
FaNF-YA9	1381	6	light responsive element
FaNF-YA9	1647	7	gibberellin-responsive element
FaNF-YA9	539	6	anaerobic induction
FaNF-YA9	1306	6	anaerobic induction
FaNF-YA9	1821	6	anaerobic induction
FaNF-YA9	484	7	auxin-responsive element
FaNF-YA9	991	6	MYB binding site
FaNF-YA9	593	5	abscisic acid responsiveness
FaNF-YA9	683	6	abscisic acid responsiveness
FaNF-YA9	684	5	abscisic acid responsiveness
FaNF-YA9	824	7	abscisic acid responsiveness
FaNF-YA9	859	9	abscisic acid responsiveness
FaNF-YA9	861	6	abscisic acid responsiveness
FaNF-YA9	862	5	abscisic acid responsiveness
FaNF-YA9	1881	5	abscisic acid responsiveness
FaNF-YA9	958	10	light responsive element
FaNF-YA9	567	5	MeJA-responsiveness
FaNF-YA9	752	5	MeJA-responsiveness
FaNF-YA9	913	5	MeJA-responsiveness
FaNF-YA9	1560	5	MeJA-responsiveness
FaNF-YA9	1879	5	MeJA-responsiveness
FaNF-YA9	1102	7	gibberellin-responsive element
FaNF-YA9	1789	6	low-temperature responsiveness
FaNF-YA9	567	5	MeJA-responsiveness
FaNF-YA9	752	5	MeJA-responsiveness
FaNF-YA9	913	5	MeJA-responsiveness
FaNF-YA9	1560	5	MeJA-responsiveness
FaNF-YA9	1879	5	MeJA-responsiveness
FaNF-YA9	1751	12	light responsive element
FaNF-YA10	101	5	stress responsive element
FaNF-YA10	342	7	light responsive element
FaNF-YA10	343	6	light responsive element
FaNF-YA10	1369	7	light responsive element
FaNF-YA10	682	6	anaerobic induction
FaNF-YA10	713	6	anaerobic induction
FaNF-YA10	788	6	anaerobic induction
FaNF-YA10	907	6	anaerobic induction
FaNF-YA10	984	6	anaerobic induction
FaNF-YA10	1226	6	anaerobic induction
FaNF-YA10	1255	6	anaerobic induction
FaNF-YA10	1401	6	meristem expression
FaNF-YA10	267	5	MeJA-responsiveness
FaNF-YA10	1630	5	MeJA-responsiveness
FaNF-YA10	267	5	MeJA-responsiveness
FaNF-YA10	1630	5	MeJA-responsiveness
FaNF-YA10	107	9	light responsive element
FaNF-YA10	251	6	auxin-responsive element
FaNF-YA10	297	6	abscisic acid responsiveness
FaNF-YA10	1107	9	circadian control
FaNF-YA10	297	6	abscisic acid responsiveness
FaNF-YA10	297	5	abscisic acid responsiveness
FaNF-YA10	1960	5	abscisic acid responsiveness
FaNF-YA10	1991	5	abscisic acid responsiveness
FaNF-YA10	1960	6	light responsive element
FaNF-YA10	1895	6	MYB binding site
FaNF-YA10	553	6	MYB binding site
FaNF-YA10	1719	6	MYB binding site
FaNF-YA10	1938	6	MYB binding site
FaNF-YA10	1718	7	gibberellin-responsive element
FaNF-YA11	182	6	MYB binding site
FaNF-YA11	398	6	MYB binding site
FaNF-YA11	1648	6	MYB binding site
FaNF-YA11	653	5	stress responsive element
FaNF-YA11	697	5	stress responsive element
FaNF-YA11	766	5	stress responsive element
FaNF-YA11	14	5	MeJA-responsiveness
FaNF-YA11	530	5	MeJA-responsiveness
FaNF-YA11	715	5	MeJA-responsiveness
FaNF-YA11	891	5	MeJA-responsiveness
FaNF-YA11	1561	5	MeJA-responsiveness
FaNF-YA11	85	13	light responsive element
FaNF-YA11	357	9	salicylic acid responsiveness
FaNF-YA11	14	5	MeJA-responsiveness
FaNF-YA11	530	5	MeJA-responsiveness
FaNF-YA11	715	5	MeJA-responsiveness
FaNF-YA11	891	5	MeJA-responsiveness
FaNF-YA11	1561	5	MeJA-responsiveness
FaNF-YA11	502	6	anaerobic induction
FaNF-YA11	1298	6	anaerobic induction
FaNF-YA11	1821	6	anaerobic induction
FaNF-YA11	1647	7	gibberellin-responsive element
FaNF-YA11	556	5	abscisic acid responsiveness
FaNF-YA11	579	6	abscisic acid responsiveness
FaNF-YA11	580	5	abscisic acid responsiveness
FaNF-YA11	646	6	abscisic acid responsiveness
FaNF-YA11	647	5	abscisic acid responsiveness
FaNF-YA11	803	7	abscisic acid responsiveness
FaNF-YA11	837	9	abscisic acid responsiveness
FaNF-YA11	839	6	abscisic acid responsiveness
FaNF-YA11	840	5	abscisic acid responsiveness
FaNF-YA11	878	9	abscisic acid responsiveness
FaNF-YA11	169	6	light responsive element
FaNF-YA11	300	6	light responsive element
FaNF-YA11	318	7	light responsive element
FaNF-YA11	319	6	light responsive element
FaNF-YA11	1165	7	light responsive element
FaNF-YA11	1381	7	light responsive element
FaNF-YA11	1382	6	light responsive element
FaNF-YA11	1754	6	light responsive element
FaNF-YA11	449	7	auxin-responsive element
FaNF-YA12	330	6	low-temperature responsiveness
FaNF-YA12	467	10.5	MYB binding site
FaNF-YA12	1550	6	MYB binding site
FaNF-YA12	482	5	stress responsive element
FaNF-YA12	644	5	stress responsive element
FaNF-YA12	688	5	stress responsive element
FaNF-YA12	752	5	stress responsive element
FaNF-YA12	816	6	meristem expression
FaNF-YA12	528	5	MeJA-responsiveness
FaNF-YA12	706	5	MeJA-responsiveness
FaNF-YA12	878	5	MeJA-responsiveness
FaNF-YA12	1562	5	MeJA-responsiveness
FaNF-YA12	435	6	anaerobic induction
FaNF-YA12	442	6	anaerobic induction
FaNF-YA12	500	6	anaerobic induction
FaNF-YA12	1287	6	anaerobic induction
FaNF-YA12	1822	6	anaerobic induction
FaNF-YA12	1154	7	light responsive element
FaNF-YA12	1382	7	light responsive element
FaNF-YA12	1383	6	light responsive element
FaNF-YA12	554	5	abscisic acid responsiveness
FaNF-YA12	638	6	abscisic acid responsiveness
FaNF-YA12	639	5	abscisic acid responsiveness
FaNF-YA12	789	7	abscisic acid responsiveness
FaNF-YA12	824	9	abscisic acid responsiveness
FaNF-YA12	826	6	abscisic acid responsiveness
FaNF-YA12	827	5	abscisic acid responsiveness
FaNF-YA12	865	9	abscisic acid responsiveness
FaNF-YA13	1388	7	light responsive element
FaNF-YA13	824	6	low-temperature responsiveness
FaNF-YA13	26	5	stress responsive element
FaNF-YA13	1551	5	stress responsive element
FaNF-YA13	242	6	abscisic acid responsiveness
FaNF-YA13	653	6	anaerobic induction
FaNF-YA13	684	6	anaerobic induction
FaNF-YA13	769	6	anaerobic induction
FaNF-YA13	810	6	anaerobic induction
FaNF-YA13	904	6	anaerobic induction
FaNF-YA13	1247	6	anaerobic induction
FaNF-YA13	1437	6	anaerobic induction
FaNF-YA13	1455	6	anaerobic induction
FaNF-YA13	1125	9	circadian control
FaNF-YA13	1254	7	gibberellin-responsive element
FaNF-YA13	744	11	light responsive element
FaNF-YA13	242	6	abscisic acid responsiveness
FaNF-YA13	1447	5	MeJA-responsiveness
FaNF-YA13	1641	5	MeJA-responsiveness
FaNF-YA13	242	6	light responsive element
FaNF-YA13	278	6	light responsive element
FaNF-YA13	1001	6	light responsive element
FaNF-YA13	1991	6	light responsive element
FaNF-YA13	1420	6	meristem expression
FaNF-YA13	416	7	gibberellin-responsive element
FaNF-YA13	1729	7	gibberellin-responsive element
FaNF-YA13	117	8	light responsive element
FaNF-YA13	1447	5	MeJA-responsiveness
FaNF-YA13	1641	5	MeJA-responsiveness
FaNF-YA13	416	6	MYB binding site
FaNF-YA13	1730	6	MYB binding site
FaNF-YA13	1940	6	MYB binding site
FaNF-YA13	1113	6	light responsive element
FaNF-YA13	197	6	auxin-responsive element
FaNF-YA13	242	5	abscisic acid responsiveness
FaNF-YA13	1962	5	abscisic acid responsiveness
FaNF-YA13	1991	5	abscisic acid responsiveness
FaNF-YA14	390	5	stress responsive element
FaNF-YA14	1094	5	stress responsive element
FaNF-YA14	94	8.5	cell cycle regulation element
FaNF-YA14	119	9	cell cycle regulation element
FaNF-YA14	1525	7	gibberellin-responsive element
FaNF-YA14	395	6	light responsive element
FaNF-YA14	319	5	MeJA-responsiveness
FaNF-YA14	17	7	abscisic acid responsiveness
FaNF-YA14	650	9	defense and stress responsiveness
FaNF-YA14	401	6	anaerobic induction
FaNF-YA14	467	6	anaerobic induction
FaNF-YA14	894	6	anaerobic induction
FaNF-YA14	1164	6	anaerobic induction
FaNF-YA14	36	7	endosperm expression
FaNF-YA14	1692	7	endosperm expression
FaNF-YA14	210	11	endosperm expression
FaNF-YA14	319	5	MeJA-responsiveness
FaNF-YA14	1296	11	light responsive element
FaNF-YA15	635	5	stress responsive element
FaNF-YA15	1559	6	wound-responsive element
FaNF-YA15	561	7	MYB binding site
FaNF-YA15	1396	7	gibberellin-responsive element
FaNF-YA15	462	6	anaerobic induction
FaNF-YA15	844	6	anaerobic induction
FaNF-YA15	310	7	gibberellin-responsive element
FaNF-YA15	1028	7	gibberellin-responsive element
FaNF-YA15	1174	7	gibberellin-responsive element
FaNF-YA15	201	7	light responsive element
FaNF-YA15	313	9	light responsive element
FaNF-YA15	1191	9	dehydration responsive element
FaNF-YA16	1526	7	gibberellin-responsive element
FaNF-YA16	1134	6	auxin-responsive element
FaNF-YA16	431	5	stress responsive element
FaNF-YA16	226	6	abscisic acid responsiveness
FaNF-YA16	227	5	abscisic acid responsiveness
FaNF-YA16	1187	5	MeJA-responsiveness
FaNF-YA16	1637	6	MYB binding site
FaNF-YA16	1850	6	MYB binding site
FaNF-YA16	1370	6	low-temperature responsiveness
FaNF-YA16	1342	8	light responsive element
FaNF-YA16	1558	8	light responsive element
FaNF-YA16	226	6	light responsive element
FaNF-YA16	1325	6	anaerobic induction
FaNF-YA16	1175	6	light responsive element
FaNF-YA16	1691	7	endosperm expression
FaNF-YA17	1024	7	gibberellin-responsive element
FaNF-YA17	62	5	stress responsive element
FaNF-YA17	1558	6	wound-responsive element
FaNF-YA17	1395	7	gibberellin-responsive element
FaNF-YA17	250	6	low-temperature responsiveness
FaNF-YA17	987	10	light responsive element
FaNF-YA17	231	6	light responsive element
FaNF-YA17	577	6	light responsive element
FaNF-YA17	601	6	light responsive element
FaNF-YA17	1668	6	light responsive element
FaNF-YA17	1279	6	MYB binding site
FaNF-YA17	1396	6	MYB binding site
FaNF-YA17	1486	6	MYB binding site
FaNF-YA17	1571	6	MYB binding site
FaNF-YA17	1188	9	dehydration responsive element
FaNF-YA18	250	6	low-temperature responsiveness
FaNF-YA18	1279	6	MYB binding site
FaNF-YA18	1396	6	MYB binding site
FaNF-YA18	1486	6	MYB binding site
FaNF-YA18	1571	6	MYB binding site
FaNF-YA18	796	6	meristem expression
FaNF-YA18	1558	6	wound-responsive element
FaNF-YA18	1395	7	gibberellin-responsive element
FaNF-YA18	728	7	gibberellin-responsive element
FaNF-YA18	62	5	stress responsive element
FaNF-YA18	861	9	defense and stress responsiveness
FaNF-YA18	1188	9	dehydration responsive element
FaNF-YA19	734	6	abscisic acid responsiveness
FaNF-YA19	1412	7	gibberellin-responsive element
FaNF-YA19	68	9	salicylic acid responsiveness
FaNF-YA19	1296	6	MYB binding site
FaNF-YA19	1413	6	MYB binding site
FaNF-YA19	1503	6	MYB binding site
FaNF-YA19	1587	6	MYB binding site
FaNF-YA19	1205	9	dehydration responsive element
FaNF-YA20	370	7	gibberellin-responsive element
FaNF-YA20	1054	7	gibberellin-responsive element
FaNF-YA20	159	8	light responsive element
FaNF-YA20	261	7	light responsive element
FaNF-YA20	373	9	light responsive element
FaNF-YA20	747	6	abscisic acid responsiveness
FaNF-YA20	1291	6	MYB binding site
FaNF-YA20	1408	6	MYB binding site
FaNF-YA20	1498	6	MYB binding site
FaNF-YA20	1583	6	MYB binding site
FaNF-YA20	1570	6	wound-responsive element
FaNF-YA20	1200	9	dehydration responsive element
FaNF-YA21	331	7	gibberellin-responsive element
FaNF-YA21	1024	7	gibberellin-responsive element
FaNF-YA21	250	6	auxin-responsive element
FaNF-YA21	1185	6	auxin-responsive element
FaNF-YA21	220	7	light responsive element
FaNF-YA21	334	9	light responsive element
FaNF-YA21	585	6	MYB binding site
FaNF-YA21	1275	6	MYB binding site
FaNF-YA21	1392	6	MYB binding site
FaNF-YA21	1482	6	MYB binding site
FaNF-YA21	1567	6	MYB binding site
FaNF-YA21	1364	6	low-temperature responsiveness
FaNF-YA21	537	7	MYB binding site
FaNF-YA21	611	5	stress responsive element
FaNF-YA21	1391	7	gibberellin-responsive element
FaNF-YA21	774	6	meristem expression
FaNF-YA21	818	6	anaerobic induction
FaNF-YA21	1554	6	wound-responsive element
FaNF-YA22	158	5	MeJA-responsiveness
FaNF-YA22	158	5	MeJA-responsiveness
FaNF-YA22	1926	9	circadian control
FaNF-YA22	1422	7	gibberellin-responsive element
FaNF-YA22	554	6	MYB binding site
FaNF-YA22	1534	6	MYB binding site
FaNF-YA22	1554	6	MYB binding site
FaNF-YA22	1745	6	MYB binding site
FaNF-YA22	363	6	anaerobic induction
FaNF-YA22	83	6	wound-responsive element
FaNF-YA22	201	6	wound-responsive element
FaNF-YA22	209	6	wound-responsive element
FaNF-YA22	545	9	defense and stress responsiveness
FaNF-YA22	1586	7	endosperm expression
FaNF-YA22	229	5	stress responsive element
FaNF-YA22	999	5	stress responsive element
FaNF-YA23	1400	10	light responsive element
FaNF-YA23	1401	9	light responsive element
FaNF-YA23	1081	6	anaerobic induction
FaNF-YA23	196	6	low-temperature responsiveness
FaNF-YA23	495	6	MYB binding site
FaNF-YA23	1466	6	MYB binding site
FaNF-YA23	1969	5	abscisic acid responsiveness
FaNF-YA23	320	9	defense and stress responsiveness
FaNF-YA23	545	5	MeJA-responsiveness
FaNF-YA23	1116	6	wound-responsive element
FaNF-YA23	1466	7	gibberellin-responsive element
FaNF-YA23	149	9	circadian control
FaNF-YA23	1391	9	circadian control
FaNF-YA23	1314	7	gibberellin-responsive element
FaNF-YA23	545	5	MeJA-responsiveness
FaNF-YA23	372	7	light responsive element
FaNF-YA24	558	5	MeJA-responsiveness
FaNF-YA24	1414	10	light responsive element
FaNF-YA24	1405	9	circadian control
FaNF-YA24	73	6	MYB binding site
FaNF-YA24	512	6	MYB binding site
FaNF-YA24	1480	6	MYB binding site
FaNF-YA24	1110	6	anaerobic induction
FaNF-YA24	1145	6	wound-responsive element
FaNF-YA24	348	6	MYB binding site
FaNF-YA24	72	7	gibberellin-responsive element
FaNF-YA24	1480	7	gibberellin-responsive element
FaNF-YA24	1328	7	gibberellin-responsive element
FaNF-YA24	1120	8	light responsive element
FaNF-YA24	558	5	MeJA-responsiveness
FaNF-YA25	422	7	light responsive element
FaNF-YA25	1107	6	anaerobic induction
FaNF-YA25	1969	5	abscisic acid responsiveness
FaNF-YA25	531	9	light responsive element
FaNF-YA25	1476	7	gibberellin-responsive element
FaNF-YA25	1401	9	circadian control
FaNF-YA25	561	5	MeJA-responsiveness
FaNF-YA25	1409	5	MeJA-responsiveness
FaNF-YA25	561	5	MeJA-responsiveness
FaNF-YA25	1409	5	MeJA-responsiveness
FaNF-YA25	1324	7	gibberellin-responsive element
FaNF-YA25	511	6	MYB binding site
FaNF-YA25	1476	6	MYB binding site
FaNF-YA25	22	6	dehydration responsive element
FaNF-YA25	370	9	defense and stress responsiveness
FaNF-YA25	501	9	defense and stress responsiveness
FaNF-YA25	787	7	dehydration responsive element
FaNF-YA25	1969	6	light responsive element
FaNF-YA26	543	5	MeJA-responsiveness
FaNF-YA26	8	6	dehydration responsive element
FaNF-YA26	1391	9	circadian control
FaNF-YA26	1469	9	circadian control
FaNF-YA26	543	5	MeJA-responsiveness
FaNF-YA26	1117	6	wound-responsive element
FaNF-YA26	836	6	anaerobic induction
FaNF-YA26	1082	6	anaerobic induction
FaNF-YA26	1314	7	gibberellin-responsive element
FaNF-YA26	1400	10	light responsive element
FaNF-YA26	1401	9	light responsive element
FaNF-YA26	763	7	dehydration responsive element
FaNF-YA26	369	7	abscisic acid responsiveness
FaNF-YA26	493	6	MYB binding site
FaNF-YA26	309	6	low-temperature responsiveness
FaNF-YA27	395	6	MYB binding site
FaNF-YA27	710	6	MYB binding site
FaNF-YA27	1050	6	MYB binding site
FaNF-YA27	1380	6	MYB binding site
FaNF-YA27	1395	6	MYB binding site
FaNF-YA27	1422	6	MYB binding site
FaNF-YA27	1512	6	MYB binding site
FaNF-YA27	563	7	gibberellin-responsive element
FaNF-YA27	1778	7	gibberellin-responsive element
FaNF-YA27	1283	6	meristem expression
FaNF-YA27	274	6	anaerobic induction
FaNF-YA27	886	6	anaerobic induction
FaNF-YA27	1479	6	anaerobic induction
FaNF-YA27	1757	6	anaerobic induction
FaNF-YA27	1572	6	dehydration responsive element
FaNF-YA27	160	6	wound-responsive element
FaNF-YA27	1503	6	wound-responsive element
FaNF-YA27	136	6	MYB binding site
FaNF-YA27	571	6	MYB binding site
FaNF-YA27	1930	6	low-temperature responsiveness
FaNF-YA27	1088	5	MeJA-responsiveness
FaNF-YA27	1540	5	MeJA-responsiveness
FaNF-YA27	1579	5	stress responsive element
FaNF-YA27	1459	7	endosperm expression
FaNF-YA27	394	7	gibberellin-responsive element
FaNF-YA27	710	7	gibberellin-responsive element
FaNF-YA27	1050	7	gibberellin-responsive element
FaNF-YA27	1422	7	gibberellin-responsive element
FaNF-YA27	1511	7	gibberellin-responsive element

## Sheet: Sheet2
Table S4b Number of cis-acting elements in FaNF-YAs promoters
Element	Count
light responsive element	130
wound-responsive element	24
MYB binding site	91
MeJA-responsiveness	67
salicylic acid responsiveness	15
auxin-responsive element	13
meristem expression	10
gibberellin-responsive element	53
low-temperature responsiveness	15
defense and stress responsiveness	6
endosperm expression	9
stress responsive element	31
anaerobic induction	72
abscisic acid responsiveness	65
circadian control	10
cell cycle regulation element	6
dehydration responsive element	10
zein metabolism regulation	7
