# Supplementary material for: Genome-Wide Identification of NF-YA Transcription Factors in Strawberry and Their Responses to Salt Stress
Source: Plants (Basel). 2026 May 12;15(10):1475. doi: 10.3390/plants15101475 (PMC13211191; doi:10.3390/plants15101475)
Supplement: Supplementary file 1 [file plants-15-01475-s001.zip › Table S5 qRT-PCR data of FaNF-YA tissue-specific expression pattern.xlsx]

## Sheet: Sheet1
Table S5 qRT-PCR data of FaNF-YA tissue-specific expression pattern
tissue part	ΔΔCt	2-ΔΔCt	SD
FaNF-YA1-Root-1	0.0166667	0.988514	0.0534061
FaNF-YA1-Root-2	0.0666667	0.954842
FaNF-YA1-Root-3	-0.0833333	1.05946
FaNF-YA1-Stem-1	2.39	0.190782	0.0119313
FaNF-YA1-Stem-2	2.23	0.213159
FaNF-YA1-Stem-3	2.36	0.194791
FaNF-YA1-Leaf-1	-0.223333	1.16743	0.103346
FaNF-YA1-Leaf-2	-0.433333	1.35035
FaNF-YA1-Leaf-3	-0.233333	1.17555
FaNF-YA1-stolon-1	0.96	0.514057	0.0439661
FaNF-YA1-stolon-2	1.13	0.456916
FaNF-YA1-stolon-3	0.88	0.543367
FaNF-YA1-Stolon leaf-1	1.75667	0.295931	0.0213748
FaNF-YA1-Stolon leaf-2	1.66667	0.31498
FaNF-YA1-Stolon leaf-3	1.87667	0.272312
FaNF-YA1-flower-1	0.73	0.602904	0.0292745
FaNF-YA1-flower-2	0.76	0.590496
FaNF-YA1-flower-3	0.87	0.547147
FaNF-YA1-fruit-1	5.48333	0.0223538	0.00352206
FaNF-YA1-fruit-2	5.50333	0.0220461
FaNF-YA1-fruit-3	5.14333	0.0282945
FaNF-YA2-Root-1	1.28667	0.409897	0.0278159
FaNF-YA2-Root-2	1.37667	0.385108
FaNF-YA2-Root-3	1.49667	0.354371
FaNF-YA2-Stem-1	-1.58	2.9897	0.147998
FaNF-YA2-Stem-2	-1.61	3.05252
FaNF-YA2-Stem-3	-1.71	3.27161
FaNF-YA2-Leaf-1	-1.44333	2.71948	0.188552
FaNF-YA2-Leaf-2	-1.25333	2.38392
FaNF-YA2-Leaf-3	-1.43333	2.7007
FaNF-YA2-stolon-1	0.13	0.913831	0.07173
FaNF-YA2-stolon-2	-0.08	1.05702
FaNF-YA2-stolon-3	0.01	0.993092
FaNF-YA2-Stolon leaf-1	-0.213333	1.15936	0.0121426
FaNF-YA2-Stolon leaf-2	-0.183333	1.1355
FaNF-YA2-Stolon leaf-3	-0.203333	1.15136
FaNF-YA2-flower-1	-0.59	1.50525	0.142994
FaNF-YA2-flower-2	-0.84	1.79005
FaNF-YA2-flower-3	-0.74	1.67018
FaNF-YA2-fruit-1	5.39333	0.0237928	0.000986467
FaNF-YA2-fruit-2	5.46333	0.0226659
FaNF-YA2-fruit-3	5.34333	0.0246318
FaNF-YA16-Root-1	2.17667	0.221186	0.0240636
FaNF-YA16-Root-2	2.37667	0.192554
FaNF-YA16-Root-3	2.05667	0.240371
FaNF-YA16-Stem-1	3.69	0.0774817	0.00636879
FaNF-YA16-Stem-2	3.48	0.0896222
FaNF-YA16-Stem-3	3.64	0.0802141
FaNF-YA16-Leaf-1	2.06667	0.23871	0.0135945
FaNF-YA16-Leaf-2	2.23667	0.212176
FaNF-YA16-Leaf-3	2.11667	0.230579
FaNF-YA16-stolon-1	1.47	0.360982	0.0492494
FaNF-YA16-stolon-2	1.16	0.447513
FaNF-YA16-stolon-3	1.46	0.363493
FaNF-YA16-Stolon leaf-1	2.37667	0.192554	0.0101343
FaNF-YA16-Stolon leaf-2	2.23667	0.212176
FaNF-YA16-Stolon leaf-3	2.33667	0.197967
FaNF-YA16-flower-1	2.2	0.217638	0.0223903
FaNF-YA16-flower-2	2.28	0.205898
FaNF-YA16-flower-3	2.52	0.174343
FaNF-YA16-fruit-1	7.04333	0.00758133	0.000210233
FaNF-YA16-fruit-2	7.00333	0.00779447
FaNF-YA16-fruit-3	7.08333	0.00737402
FaNF-YA15、17、19、20、11-Root-1	-0.593333	1.50873	0.877186
FaNF-YA15、17、19、20、11-Root-2	-1.59333	3.01746
FaNF-YA15、17、19、20、11-Root-3	-1.60333	3.03845
FaNF-YA15、17、19、20、11-Stem-1	-0.4	1.31951	0.102577
FaNF-YA15、17、19、20、11-Stem-2	-0.16	1.11729
FaNF-YA15、17、19、20、11-Stem-3	-0.32	1.24833
FaNF-YA15、17、19、20、11-Leaf-1	0.876667	0.544624	0.0496501
FaNF-YA15、17、19、20、11-Leaf-2	0.726667	0.604299
FaNF-YA15、17、19、20、11-Leaf-3	0.636667	0.643197
FaNF-YA15、17、19、20、11-stolon-1	0.26	0.835088	0.0426502
FaNF-YA15、17、19、20、11-stolon-2	0.18	0.882703
FaNF-YA15、17、19、20、11-stolon-3	0.12	0.920188
FaNF-YA15、17、19、20、11-Stolon leaf-1	-0.303333	1.23399	0.117949
FaNF-YA15、17、19、20、11-Stolon leaf-2	-0.0833333	1.05946
FaNF-YA15、17、19、20、11-Stolon leaf-3	-0.0133333	1.00928
FaNF-YA15、17、19、20、11-flower-1	0.7	0.615572	0.0512991
FaNF-YA15、17、19、20、11-flower-2	0.51	0.702222
FaNF-YA15、17、19、20、11-flower-3	0.71	0.61132
FaNF-YA15、17、19、20、11-fruit-1	5.58333	0.0208569	0.00139072
FaNF-YA15、17、19、20、11-fruit-2	5.78333	0.018157
FaNF-YA15、17、19、20、11-fruit-3	5.72333	0.018928
FaNF-YA6、23、24、25、26、27-Root-1	-1.60333	3.03845	0.243579
FaNF-YA6、23、24、25、26、27-Root-2	-1.72333	3.30198
FaNF-YA6、23、24、25、26、27-Root-3	-1.49333	2.81539
FaNF-YA6、23、24、25、26、27-Stem-1	-1.02	2.02792	0.123708
FaNF-YA6、23、24、25、26、27-Stem-2	-1.13	2.18859
FaNF-YA6、23、24、25、26、27-Stem-3	-0.96	1.94531
FaNF-YA6、23、24、25、26、27-Leaf-1	-0.563333	1.47768	0.0904861
FaNF-YA6、23、24、25、26、27-Leaf-2	-0.723333	1.65099
FaNF-YA6、23、24、25、26、27-Leaf-3	-0.603333	1.51922
FaNF-YA6、23、24、25、26、27-stolon-1	-0.1	1.07177	0.0968834
FaNF-YA6、23、24、25、26、27-stolon-2	-0.02	1.01396
FaNF-YA6、23、24、25、26、27-stolon-3	0.18	0.882703
FaNF-YA6、23、24、25、26、27-Stolon leaf-1	0.216667	0.860551	0.0460864
FaNF-YA6、23、24、25、26、27-Stolon leaf-2	0.266667	0.831238
FaNF-YA6、23、24、25、26、27-Stolon leaf-3	0.376667	0.770215
FaNF-YA6、23、24、25、26、27-flower-1	-0.07	1.04972	0.0626051
FaNF-YA6、23、24、25、26、27-flower-2	-0.09	1.06437
FaNF-YA6、23、24、25、26、27-flower-3	-0.22	1.16473
FaNF-YA6、23、24、25、26、27-fruit-1	4.76333	0.0368208	0.00441258
FaNF-YA6、23、24、25、26、27-fruit-2	4.48333	0.0447077
FaNF-YA6、23、24、25、26、27-fruit-3	4.74333	0.0373348
FaNF-YA9、11、12-Root-1	-3.65333	12.5824	1.15517
FaNF-YA9、11、12-Root-2	-3.89333	14.8597
FaNF-YA9、11、12-Root-3	-3.81333	14.0581
FaNF-YA9、11、12-Stem-1	-4.51	22.7848	2.95563
FaNF-YA9、11、12-Stem-2	-4.76	27.0958
FaNF-YA9、11、12-Stem-3	-4.83	28.443
FaNF-YA9、11、12-Leaf-1	-4.87333	29.3102	1.23436
FaNF-YA9、11、12-Leaf-2	-4.98333	31.6324
FaNF-YA9、11、12-Leaf-3	-4.96333	31.197
FaNF-YA9、11、12-stolon-1	-1.54	2.90795	0.299433
FaNF-YA9、11、12-stolon-2	-1.24	2.36199
FaNF-YA9、11、12-stolon-3	-1.51	2.8481
FaNF-YA9、11、12-Stolon leaf-1	-3.61333	12.2383	0.130096
FaNF-YA9、11、12-Stolon leaf-2	-3.63333	12.4092
FaNF-YA9、11、12-Stolon leaf-3	-3.60333	12.1538
FaNF-YA9、11、12-flower-1	-4.26	19.1597	1.78693
FaNF-YA9、11、12-flower-2	-4.42	21.4068
FaNF-YA9、11、12-flower-3	-4.16	17.8766
FaNF-YA9、11、12-fruit-1	-2.03667	4.10296	0.0806916
FaNF-YA9、11、12-fruit-2	-2.03667	4.10296
FaNF-YA9、11、12-fruit-3	-1.98667	3.9632
FaNF-YA7、8、10、13-Root-1	-2.94333	7.69186	0.124851
FaNF-YA7、8、10、13-Root-2	-2.98333	7.90811
FaNF-YA7、8、10、13-Root-3	-2.94333	7.69186
FaNF-YA7、8、10、13-Stem-1	-3.28	9.71356	0.756361
FaNF-YA7、8、10、13-Stem-2	-3.1	8.57419
FaNF-YA7、8、10、13-Stem-3	-3.05	8.28212
FaNF-YA7、8、10、13-Leaf-1	-4.32333	20.0195	0.701144
FaNF-YA7、8、10、13-Leaf-2	-4.25333	19.0713
FaNF-YA7、8、10、13-Leaf-3	-4.35333	20.4401
FaNF-YA7、8、10、13-stolon-1	1.11	0.463294	0.0308152
FaNF-YA7、8、10、13-stolon-2	1.01	0.496546
FaNF-YA7、8、10、13-stolon-3	0.93	0.524858
FaNF-YA7、8、10、13-Stolon leaf-1	-1.87333	3.66378	0.363881
FaNF-YA7、8、10、13-Stolon leaf-2	-2.03333	4.0935
FaNF-YA7、8、10、13-Stolon leaf-3	-2.13333	4.3873
FaNF-YA7、8、10、13-flower-1	-4.02	16.2234	0.602927
FaNF-YA7、8、10、13-flower-2	-4.11	17.2677
FaNF-YA7、8、10、13-flower-3	-4.02	16.2234
FaNF-YA7、8、10、13-fruit-1	-0.316667	1.24545	0.120997
FaNF-YA7、8、10、13-fruit-2	-0.496667	1.41095
FaNF-YA7、8、10、13-fruit-3	-0.566667	1.4811
FaNF-YA14、16、18、22-Root-1	-4.14333	17.6713	0.440532
FaNF-YA14、16、18、22-Root-2	-4.18333	18.1681
FaNF-YA14、16、18、22-Root-3	-4.21333	18.5498
FaNF-YA14、16、18、22-Stem-1	-2.16	4.46915	0.281862
FaNF-YA14、16、18、22-Stem-2	-2.26	4.78991
FaNF-YA14、16、18、22-Stem-3	-2.08	4.22807
FaNF-YA14、16、18、22-Leaf-1	-2.97333	7.85349	0.648865
FaNF-YA14、16、18、22-Leaf-2	-2.71333	6.55835
FaNF-YA14、16、18、22-Leaf-3	-2.86333	7.27695
FaNF-YA14、16、18、22-stolon-1	0.23	0.852635	0.0628245
FaNF-YA14、16、18、22-stolon-2	0.34	0.790041
FaNF-YA14、16、18、22-stolon-3	0.46	0.726986
FaNF-YA14、16、18、22-Stolon leaf-1	-0.313333	1.24258	0.101249
FaNF-YA14、16、18、22-Stolon leaf-2	-0.343333	1.26868
FaNF-YA14、16、18、22-Stolon leaf-3	-0.113333	1.08172
FaNF-YA14、16、18、22-flower-1	-2.8	6.9644	0.664463
FaNF-YA14、16、18、22-flower-2	-2.5	5.65685
FaNF-YA14、16、18、22-flower-3	-2.61	6.10504
FaNF-YA14、16、18、22-fruit-1	5.40333	0.0236284	0.00089477
FaNF-YA14、16、18、22-fruit-2	5.51333	0.0218938
FaNF-YA14、16、18、22-fruit-3	5.43333	0.0231421
FaNF-YA4-Root-1	0.746667	0.595979	0.0346425
FaNF-YA4-Root-2	0.796667	0.575678
FaNF-YA4-Root-3	0.636667	0.643197
FaNF-YA4-Stem-1	-0.12	1.08673	0.068151
FaNF-YA4-Stem-2	-0.13	1.09429
FaNF-YA4-Stem-3	0.04	0.972655
FaNF-YA4-Leaf-1	-2.10333	4.29701	0.162721
FaNF-YA4-Leaf-2	-1.99333	3.98156
FaNF-YA4-Leaf-3	-2.07333	4.20858
FaNF-YA4-stolon-1	2.18	0.220676	0.01903
FaNF-YA4-stolon-2	1.97	0.255253
FaNF-YA4-stolon-3	1.99	0.251739
FaNF-YA4-Stolon leaf-1	-0.313333	1.24258	0.0811956
FaNF-YA4-Stolon leaf-2	-0.193333	1.1434
FaNF-YA4-Stolon leaf-3	-0.383333	1.30435
FaNF-YA4-flower-1	-1.99	3.97237	0.313712
FaNF-YA4-flower-2	-2.06	4.16986
FaNF-YA4-flower-3	-1.83	3.55537
FaNF-YA4-fruit-1	6.16333	0.0139525	0.00211234
FaNF-YA4-fruit-2	5.78333	0.018157
FaNF-YA4-fruit-3	5.99333	0.0156974
FaNF-YA5-Root-1	3.86667	0.0685516	0.00523863
FaNF-YA5-Root-2	4.03667	0.0609316
FaNF-YA5-Root-3	3.81667	0.070969
FaNF-YA5-Stem-1	5.01	0.0310341	0.00433177
FaNF-YA5-Stem-2	4.66	0.0395549
FaNF-YA5-Stem-3	4.77	0.0366511
FaNF-YA5-Leaf-1	1.72667	0.302149	0.00710621
FaNF-YA5-Leaf-2	1.72667	0.302149
FaNF-YA5-Leaf-3	1.78667	0.289841
FaNF-YA5-stolon-1	2.86	0.137738	0.00723045
FaNF-YA5-stolon-2	2.94	0.130308
FaNF-YA5-stolon-3	3.02	0.123279
FaNF-YA5-Stolon leaf-1	2.61667	0.163044	0.0249228
FaNF-YA5-Stolon leaf-2	2.55667	0.169968
FaNF-YA5-Stolon leaf-3	2.25667	0.209255
FaNF-YA5-flower-1	2.88	0.135842	0.0147318
FaNF-YA5-flower-2	3.21	0.108067
FaNF-YA5-flower-3	3.14	0.11344
FaNF-YA5-fruit-1	7.90333	0.00417695	0.000427706
FaNF-YA5-fruit-2	7.78333	0.00453924
FaNF-YA5-fruit-3	8.08333	0.00368701
FaNF-YA3-Root-1	3.17667	0.110593	0.018391
FaNF-YA3-Root-2	2.86667	0.137103
FaNF-YA3-Root-3	3.29667	0.101766
FaNF-YA3-Stem-1	3.24	0.105843	0.0208968
FaNF-YA3-Stem-2	2.97	0.127627
FaNF-YA3-Stem-3	2.76	0.147624
FaNF-YA3-Leaf-1	0.626667	0.647671	0.0765319
FaNF-YA3-Leaf-2	0.966667	0.511687
FaNF-YA3-Leaf-3	0.946667	0.51883
FaNF-YA3-stolon-1	3.23	0.106579	0.014878
FaNF-YA3-stolon-2	3.32	0.100134
FaNF-YA3-stolon-3	2.96	0.128514
FaNF-YA3-Stolon leaf-1	3.11667	0.11529	0.0046308
FaNF-YA3-Stolon leaf-2	3.00667	0.124424
FaNF-YA3-Stolon leaf-3	3.07667	0.118531
FaNF-YA3-flower-1	2.6	0.164938	0.0161004
FaNF-YA3-flower-2	2.56	0.169576
FaNF-YA3-flower-3	2.84	0.139661
FaNF-YA3-fruit-1	8.13333	0.00356142	0.000378434
FaNF-YA3-fruit-2	7.86333	0.00429438
FaNF-YA3-fruit-3	8.05333	0.00376448
