# Supplementary material for: Genome-Wide Identification of NF-YA Transcription Factors in Strawberry and Their Responses to Salt Stress
Source: Plants (Basel). 2026 May 12;15(10):1475. doi: 10.3390/plants15101475 (PMC13211191; doi:10.3390/plants15101475)
Supplement: Supplementary file 1 [file plants-15-01475-s001.zip › Table S6 qRT-PCR data of FaNF-YA expression pattern umder salt treatment.xlsx]

## Sheet: Sheet1
Table S6 qRT-PCR data of FaNF-YAs expression pattern under salt treatment
Sample Name	ΔΔCt	2-ΔΔCt	SD
FaNF-YA1-0 h-1	0.0866667	0.941696
FaNF-YA1-0 h-2	0.0366667	0.974905
FaNF-YA1-0 h-3	-0.123333	1.08925	0.0774049
FaNF-YA2-0 h-1	-1.27333	2.41719
FaNF-YA2-0 h-2	-1.30333	2.46798
FaNF-YA2-0 h-3	-1.02333	2.03261	0.23806
FaNF-YA3-0 h-1	0.0166667	0.988514
FaNF-YA3-0 h-2	0.0866667	0.941696
FaNF-YA3-0 h-3	-0.123333	1.08925	0.0754002
FaNF-YA4-0 h-1	-1.35333	2.55502
FaNF-YA4-0 h-2	-1.39333	2.62685
FaNF-YA4-0 h-3	-1.14333	2.20891	0.223468
FaNF-YA5-0 h-1	-0.983333	1.97703
FaNF-YA5-0 h-2	-1.25333	2.38392
FaNF-YA5-0 h-3	-1.24333	2.36745	0.23031
FaNF-YA6、23、24、25、26、27-0 h-1	-1.49333	2.81539
FaNF-YA6、23、24、25、26、27-0 h-2	-1.38333	2.6087
FaNF-YA6、23、24、25、26、27-0 h-3	-1.21333	2.31873	0.249491
FaNF-YA7、8、10、13-0 h-1	-4.33333	20.1587
FaNF-YA7、8、10、13-0 h-2	-4.08333	16.9514
FaNF-YA7、8、10、13-0 h-3	-4.16333	17.9179	1.64531
FaNF-YA9、11、12-0 h-1	-3.35333	10.2201
FaNF-YA9、11、12-0 h-2	-3.57333	11.9037
FaNF-YA9、11、12-0 h-3	-3.64333	12.4955	1.18055
FaNF-YA14、16、18、22-0 h-1	-1.77333	3.41843
FaNF-YA14、16、18、22-0 h-2	-1.89333	3.71493
FaNF-YA14、16、18、22-0 h-3	-2.00333	4.00925	0.295413
FaNF-YA15、17、19、20、11-0 h-1	-1.11333	2.16345
FaNF-YA15、17、19、20、11-0 h-2	-1.10333	2.14851
FaNF-YA15、17、19、20、11-0 h-3	-1.22333	2.33486	0.103545
FaNF-YA16-0 h-1	-0.0433333	1.03049
FaNF-YA16-0 h-2	0.126667	0.915945
FaNF-YA16-0 h-3	0.196667	0.872564	0.0815925
FaNF-YA1-3 h-1	-1.53333	2.89454
FaNF-YA1-3 h-2	-1.47333	2.77663
FaNF-YA1-3 h-3	-1.34333	2.53737	0.181988
FaNF-YA2-3 h-1	-1.49333	2.81539
FaNF-YA2-3 h-2	-1.37333	2.59068
FaNF-YA2-3 h-3	-1.51333	2.85469	0.142439
FaNF-YA3-3 h-1	0.106667	0.928731
FaNF-YA3-3 h-2	-0.183333	1.1355
FaNF-YA3-3 h-3	-0.0733333	1.05214	0.104031
FaNF-YA4-3 h-1	-1.07333	2.10429
FaNF-YA4-3 h-2	-1.17333	2.25532
FaNF-YA4-3 h-3	-1.19333	2.2868	0.0975651
FaNF-YA5-3 h-1	-1.02333	2.03261
FaNF-YA5-3 h-2	-0.933333	1.90968
FaNF-YA5-3 h-3	-1.04333	2.06098	0.0804239
FaNF-YA6、23、24、25、26、27-3 h-1	-1.15333	2.22427
FaNF-YA6、23、24、25、26、27-3 h-2	-1.05333	2.07532
FaNF-YA6、23、24、25、26、27-3 h-3	-0.813333	1.75727	0.238551
FaNF-YA7、8、10、13-3 h-1	-5.74333	53.5693
FaNF-YA7、8、10、13-3 h-2	-5.78333	55.0753
FaNF-YA7、8、10、13-3 h-3	-5.76333	54.3171	0.753024
FaNF-YA9、11、12-3 h-1	-4.57333	23.8073
FaNF-YA9、11、12-3 h-2	-4.56333	23.6429
FaNF-YA9、11、12-3 h-3	-4.85333	28.9067	2.99275
FaNF-YA14、16、18、22-3 h-1	-3.87333	14.6551
FaNF-YA14、16、18、22-3 h-2	-3.81333	14.0581
FaNF-YA14、16、18、22-3 h-3	-4.07333	16.8343	1.4613
FaNF-YA15、17、19、20、11-3 h-1	-0.983333	1.97703
FaNF-YA15、17、19、20、11-3 h-2	-1.06333	2.08975
FaNF-YA15、17、19、20、11-3 h-3	-0.783333	1.7211	0.188904
FaNF-YA16-3 h-1	-0.253333	1.19196
FaNF-YA16-3 h-2	-0.243333	1.18372
FaNF-YA16-3 h-3	-0.143333	1.10445	0.0483193
FaNF-YA1-12 h-1	-2.64	6.23332
FaNF-YA1-12 h-2	-2.85	7.21
FaNF-YA1-12 h-3	-2.88	7.3615	0.612327
FaNF-YA2-12 h-1	-1.34	2.53151
FaNF-YA2-12 h-2	-2.24	4.72397
FaNF-YA2-12 h-3	-1.27	2.41162	1.30181
FaNF-YA3-12 h-1	0.72	0.607097
FaNF-YA3-12 h-2	0.52	0.697372
FaNF-YA3-12 h-3	0.53	0.692555	0.0507865
FaNF-YA4-12 h-1	-1.29	2.44528
FaNF-YA4-12 h-2	-1.24	2.36199
FaNF-YA4-12 h-3	-1.05	2.07053	0.196775
FaNF-YA5-12 h-1	-1.33	2.51403
FaNF-YA5-12 h-2	-1.36	2.56685
FaNF-YA5-12 h-3	-1.05	2.07053	0.272585
FaNF-YA6、23、24、25、26、27-12 h-1	-1.15	2.21914
FaNF-YA6、23、24、25、26、27-12 h-2	-1.13	2.18859
FaNF-YA6、23、24、25、26、27-12 h-3	-1.24	2.36199	0.0925611
FaNF-YA7、8、10、13-12 h-1	-8.02	259.574
FaNF-YA7、8、10、13-12 h-2	-7.79	221.322
FaNF-YA7、8、10、13-12 h-3	-7.83	227.544	20.5258
FaNF-YA9、11、12-12 h-1	-6.95	123.64
FaNF-YA9、11、12-12 h-2	-6.7	103.968
FaNF-YA9、11、12-12 h-3	-6.63	99.0442	13.0139
FaNF-YA14、16、18、22-12 h-1	-8.45	349.706
FaNF-YA14、16、18、22-12 h-2	-8.63	396.177
FaNF-YA14、16、18、22-12 h-3	-8.49	359.538	24.49
FaNF-YA15、17、19、20、11-12 h-1	-1.31	2.47942
FaNF-YA15、17、19、20、11-12 h-2	-1.2	2.2974
FaNF-YA15、17、19、20、11-12 h-3	-1.04	2.05623	0.212282
FaNF-YA16-12 h-1	-1.06	2.08493
FaNF-YA16-12 h-2	-1.23	2.34567
FaNF-YA16-12 h-3	-1.01	2.01391	0.174687
FaNF-YA1-24 h-1	-3.79	13.8326
FaNF-YA1-24 h-2	-3.63	12.3805
FaNF-YA1-24 h-3	-3.83	14.2215	0.970301
FaNF-YA2-24 h-1	-1.31	2.47942
FaNF-YA2-24 h-2	-1.2	2.2974
FaNF-YA2-24 h-3	-1.21	2.31338	0.100793
FaNF-YA3-24 h-1	0.03	0.97942
FaNF-YA3-24 h-2	0.01	0.993092
FaNF-YA3-24 h-3	0.17	0.888843	0.0566558
FaNF-YA4-24 h-1	-1.63	3.09513
FaNF-YA4-24 h-2	-1.73	3.31728
FaNF-YA4-24 h-3	-1.63	3.09513	0.128257
FaNF-YA5-24 h-1	-1.33	2.51403
FaNF-YA5-24 h-2	-1.3	2.46229
FaNF-YA5-24 h-3	-1.21	2.31338	0.104173
FaNF-YA6、23、24、25、26、27-24 h-1	-1.55	2.92817
FaNF-YA6、23、24、25、26、27-24 h-2	-1.42	2.67586
FaNF-YA6、23、24、25、26、27-24 h-3	-1.63	3.09513	0.211081
FaNF-YA7、8、10、13-24 h-1	-5.31	39.6706
FaNF-YA7、8、10、13-24 h-2	-5.27	38.5859
FaNF-YA7、8、10、13-24 h-3	-5.56	47.1766	4.67828
FaNF-YA9、11、12-24 h-1	-4.9	29.8571
FaNF-YA9、11、12-24 h-2	-4.87	29.2426
FaNF-YA9、11、12-24 h-3	-5.08	33.8246	2.48707
FaNF-YA14、16、18、22-24 h-1	-2.19	4.56305
FaNF-YA14、16、18、22-24 h-2	-2.4	5.27803
FaNF-YA14、16、18、22-24 h-3	-2.39	5.24157	0.40268
FaNF-YA15、17、19、20、11-24 h-1	-1.65	3.13834
FaNF-YA15、17、19、20、11-24 h-2	-1.96	3.89062
FaNF-YA15、17、19、20、11-24 h-3	-1.71	3.27161	0.401428
FaNF-YA16-24 h-1	-1.96	3.89062
FaNF-YA16-24 h-2	-1.86	3.63008
FaNF-YA16-24 h-3	-1.7	3.24901	0.322686
FaNF-YA1-48 h-1	-2.43333	5.4014
FaNF-YA1-48 h-2	-2.60333	6.07689
FaNF-YA1-48 h-3	-2.34333	5.07474	0.511095
FaNF-YA2-48 h-1	-2.03333	4.0935
FaNF-YA2-48 h-2	-2.03333	4.0935
FaNF-YA2-48 h-3	-1.83333	3.56359	0.305938
FaNF-YA3-48 h-1	0.336667	0.791869
FaNF-YA3-48 h-2	0.666667	0.629961
FaNF-YA3-48 h-3	0.516667	0.698985	0.0812466
FaNF-YA4-48 h-1	-1.46333	2.75745
FaNF-YA4-48 h-2	-1.06333	2.08975
FaNF-YA4-48 h-3	-1.21333	2.31873	0.339293
FaNF-YA5-48 h-1	-1.07333	2.10429
FaNF-YA5-48 h-2	-1.07333	2.10429
FaNF-YA5-48 h-3	-0.783333	1.7211	0.221233
FaNF-YA6、23、24、25、26、27-48 h-1	-2.15333	4.44854
FaNF-YA6、23、24、25、26、27-48 h-2	-2.05333	4.15064
FaNF-YA6、23、24、25、26、27-48 h-3	-2.22333	4.66971	0.26048
FaNF-YA7、8、10、13-48 h-1	-3.10333	8.59402
FaNF-YA7、8、10、13-48 h-2	-3.19333	9.14722
FaNF-YA7、8、10、13-48 h-3	-2.94333	7.69186	0.734617
FaNF-YA9、11、12-48 h-1	-2.32333	5.00487
FaNF-YA9、11、12-48 h-2	-2.18333	4.54202
FaNF-YA9、11、12-48 h-3	-2.37333	5.18137	0.330191
FaNF-YA14、16、18、22-48 h-1	-1.80333	3.49026
FaNF-YA14、16、18、22-48 h-2	-1.85333	3.61334
FaNF-YA14、16、18、22-48 h-3	-1.95333	3.87268	0.195217
FaNF-YA15、17、19、20、11-48 h-1	-0.953333	1.93634
FaNF-YA15、17、19、20、11-48 h-2	-1.16333	2.23974
FaNF-YA15、17、19、20、11-48 h-3	-1.15333	2.22427	0.170878
FaNF-YA16-48 h-1	-0.933333	1.90968
FaNF-YA16-48 h-2	-1.11333	2.16345
FaNF-YA16-48 h-3	-1.03333	2.04675	0.127019
