# Supplementary material for: Genome-Wide Identification of NF-YA Transcription Factors in Strawberry and Their Responses to Salt Stress
Source: Plants (Basel). 2026 May 12;15(10):1475. doi: 10.3390/plants15101475 (PMC13211191; doi:10.3390/plants15101475)
Supplement: Supplementary file 1 [file plants-15-01475-s001.zip › Table S7 Primer sequences for the quantification of FaNF-YAs.xlsx]

## Sheet: Sheet1
Table S7 Primer sequences for the quantification of FaNF-YAs
Primer Name	Forward	Reverse
Q-Actin	GCCAACCGTGAGAAGATG	TCCAGAGTCAAGAACAATACCAG
Q-FaNF-YA1	TAGGCCTGCTGATGTCGC	GGGCATTGACTGGACGGA
Q-FaNF-YA2	CCATACCTTGCCAGATCCCA	TAAGGGGCGTGGACTGGA
Q-FaNF-YA3	TGTTTCGGCAGCCAGACC	CCGCCAATAAGCCTCCCA
Q-FaNF-YA4	TGCCGCGTCCTTCTCAAG	CCAACCATGGCGGGCATA
Q-FaNF-YA5	ACCTTGCCAGATCCCAAAGT	ACAAGCCACTCATCCCGA
Q-FaNF-YA6/23/2425/26/27	AGCTATGGTGCCCCCTCA	AGCTCAGCTTTGGCACGT
Q-FaNF-YA7/8/10/13	GACGTCGGCAGTCTCGTG	AACCGACCCCCACATCCT
Q-FaNF-YA9/11/12	ATGGTGGCTTGCAGGCTT	CCGTTGCTGGCCCATACA
Q-FaNF-YA14/16/18/22	CCGTGCAATTCTGAGGCG	TGAGAAAGCGCCCACCAG
Q-FaNF-YA15/17/19/20/21	GGGGTGTGGTGGTCGTTT	AGCTGCACATCGCCAACT
Q-FaNF-YA16	CAGGGGAGGCTTGTTGGG	TGGTTCAGCACGGTGGAA
